# Supplementary material for: The Effect of Low Glycemic Index Mediterranean Diet and Combined Exercise Program on Metabolic-Associated Fatty Liver Disease: A Joint Modeling Approach
Source: J Clin Med. 2022 Jul 26;11(15):4339. doi: 10.3390/jcm11154339 (PMC9330790; doi:10.3390/jcm11154339)
Supplement: Supplementary file 1 [file jcm-11-04339-s001.zip]

Archive with 1 entries (1 files):
- jcm-1784103-supplementary.pdf
